# Supplementary material for: Definitions and symptoms of the post-COVID syndrome: an updated systematic umbrella review
Source: Eur Arch Psychiatry Clin Neurosci. 2024 Jul 25;275(1):129–40. doi: 10.1007/s00406-024-01868-y (PMC11799012; doi:10.1007/s00406-024-01868-y)
Supplement: Supplementary file 1 — Supplementary Material 1 [file 406_2024_1868_MOESM1_ESM.xlsx]

## Sheet: Tabelle1
Study	included studies	total number of patients	age of patients	used definition	confirmation of SARS-CoV-2 infection	temporal inclusion criterion	functional impairments	chemosensory deficits	fatigue	exercise intolerance	joint and/or muscle pain	ENT ailments	pulmonary symptoms	cardial symptoms	gastrointestinal ailments	neurological ailments	dermatological ailments	infection signs	sleep disturbance	psychiatric disorders	renal symtpoms	urinary symptoms	QOL	QOL assesment
Baroni et al. 2023	not reported	not reported	not reported	National Research Action Plan on Long-COVID (US)	not adressed	symptoms 4 weeks after infection	general impairment of quality of life	0	1	1	1	1	1	1	1	1	0	1	1	1	0	0	0
Behnood et al. 2023	17	1139299	mean age 4-15 range 0-19	none	PCR test, nucleid acid test, antigen test, antibody test, clinically diagnosed	none	none	1	1	1	1	1	1	1	1	1	0	1	1	1	1	0	1	NR
Bertuccelli et al. 2022	25	not reported	mean age 43-79 range 26-86	own	confirmed molecular diagnosis of COVID-19	symptoms 12 weeks after infection	cognitive impairments	0	1	1	0	1	0	1	0	1	0	0	1	1	0	0	1	NR
Chandan et al. 2023	5	255	mean age 17-57 range 18-75	WHO	not adressed	none	functional physical capacity	0	1	1	1	0	0	0	0	0	0	1	1	1	0	0	1	Pediatric Quality of Life Inventory, SF-36, SF-12
Di Gennaro et al. 2023	196	120970	mean age 52	WHO	laboratory confirmed and/or clinically diagnosed COVID-19	symptoms persisting for 8 weeks within 12 weeks of infection	nonspecific	1	1	1	1	1	1	1	1	1	1	1	1	1	1	0	1	NR
Espinoza et al. 2023	22	not reported	mean age 42-79 range 17-87	WHO, NICE	not adressed	none	cognitive dysfunctions	1	1	1	1	1	1	1	1	1	0	0	1	0	0	0	1	SF-36, WHOQOL, EQ-VAS
Gao et al. 2022	18	not reported	mean age 41-67 range 12-70	WHO	not adressed	symptoms persisting for 8 weeks within 12 weeks of infection	none	1	1	1	1	0	0	0	1	1	1	0	1	0	0	0	0
Hallek et al. 2023	716 (screened RCTs)	not reported	not reported	WHO	PCR test, antigen test, antibody test, self report	symptoms persisting for 8 weeks within 12 weeks of infection	psychosocial consequences, loneliness	1	1	1	1	1	0	1	1	1	0	0	0	1	1	0	0
Hirt et al. 2023	6	81896	<18 years	NICE, WHO	PCR test, antigen test, antibody test	symptoms ≥ 3 weeks after infection	none	1	1	0	0	0	1	1	1	0	0	0	0	0	0	0	1	NR
Hoshijima et al. 2023	21	not reported	not reported	NIH, WHO	confirmed diagnosis (not specified)	symptoms ≥ 2 months after diagnosis or ≥ 1 month after recovery	none	0	1	1	1	1	1	1	1	0	0	0	0	1	0	0	1	NR
Hossain et al. 2023	12	3849	range 18-82	own	PCR test, clinico-radiological diagnosis, clinical symptoms, clinical diagnosis, antigen test, antibody test, CT	none	cognitive deficits, impairment of everyday well-being, need for rehabilitation and return to work, social isolation	1	1	1	0	0	1	0	0	1	0	0	0	1	0	0	1	qualitative methods (focus group discussion using e-mail)
Houben et al. 2022	27	94103	mean age 31-71 range 13-80	WHO	PCR test	symptoms persisting for 8 weeks within 12 weeks of infection	cognitive restrictions	0	1	1	0	0	0	0	0	1	0	0	0	0	0	0	0
Kelly et al. 2023	60	not reported	range 15-90	NICE	PCR test, clinico-radiological diagnosis, clinical diagnosis, CT, laboratory confirmed, antibody test, nucleid acid test	symptoms 4 weeks after infection	none	1	1	1	1	1	1	1	1	1	1	1	1	0	0	1	0
Kerzhner et al. 2024	26	not reported	mean age 38-70 range 10-88	NIH, WHO	PCR test, antibody test, electronic health records	none	cognitive impairments, movement impairments	0	1	1	1	1	1	1	1	0	0	0	0	1	0	0	1	EQ-5D-5L, SF-36, EQ-VAS, PROMIS, St. George's Respiratory Questionnaire
Korchut et al. 2023	45	not reported	> 18 years	own	PCR test, antibody test	symptoms 4 weeks after infection	limited mobility, cognitive restrictions, walking impairments, limitations due to dyspnea	1	1	0	1	1	0	0	0	1	0	0	0	0	0	0	0
Marchi et al. 2023	33	282711	mean age 34-73	own	PCR test	symptoms 4 weeks after infection	psychiatric symptoms	0	1	0	0	0	0	0	0	1	0	0	1	1	0	0	0
Marra et al. 2022	6	1600830	not reported	CDC	not adressed	symptoms ≥ 3 weeks after infection	cognitive impairments	1	1	0	1	1	1	1	1	1	0	1	1	0	0	0	1	NR
Notarte et al. 2022	17	17256654	median age 34-68 range 0-73	none	PCR test	none	cognitive impairments, impairments in social roles	1	1	1	1	1	1	1	1	1	0	1	1	1	0	0	1	SF-36, PROMIS
O'Mahoney et al. 2023	184	735006	median age 3-74	own	PCR test, antigen test, antibody test, self diagnosed	symptoms 4 weeks after infection	impairment of usual activities	1	1	1	1	1	1	1	1	1	1	1	1	1	1	1	0
Paterson et al. 2022	18	295455	mean age 5-87 range 1-93	none	not adressed	symptoms 4 weeks after infection	general functional impairments, qol, participation in the labor market, psychological stress, cognitive impairments	1	1	1	1	1	1	1	1	1	0	0	0	1	0	0	1	NR
Pellegrino et al. 2022	22	not reported	median age 9-18 range 4-18	NICE, CDC, WHO (children)	PCR test, antigen test, antibody test, clinical diagnosis, serology	symptoms 4 weeks after infection	impairment of everyday skills	1	1	1	1	0	1	1	1	1	0	0	1	0	0	0	0
Perrottelli et al. 2022	72	not reported	mean age 20-70 range 18-96	none	PCR test, pulmonary complications	symptoms 12 weeks after infection	cognitive impairments	0	0	1	0	0	0	0	0	1	0	0	0	0	0	0	0
Pillay et al. 2022	17	not reported	median age 34-70	WHO	PCR test, antigen test, antibody test, laboratory confirmed	symptoms 12 weeks after infection	nonspecific	0	1	1	0	0	0	1	0	1	0	0	1	1	0	0	1	Neuro-QoL
Pouliopoulou et al. 2023	14	1244	mean age 41-68	WHO	not adressed	none	unctional exercise capacity, dyspnea, and quality of life	0	1	1	0	0	1	0	0	0	0	0	0	0	0	0	1	EQ-5D-5L, SF-12, SF-36, St. George Respiratory Questionnaire
Rahmati et al. 2023	12	1289044	median age 40-61	own	not adressed	at least 2 years follow-up	physical impairments	1	1	1	1	1	1	1	1	1	1	0	1	1	0	0	0
Salari et al. 2022	52	127117	mean age 9-73	none	not adressed	symptoms 4 weeks after infection	fatigue	1	1	1	1	0	0	1	0	1	0	0	1	1	0	0	1	NR
Sobrino-Relaño et al. 2023	25 (included in review) 6 (included in meta-analysis)	450	mean age 37-67	WHO	confirmed diagnosis (not specified)	infection ≥ 3 weeks ago	neuropsychological deficits	1	1	1	0	0	1	0	0	1	0	0	1	1	0	0	1	Neuro-QoL
Teodoro et al. 2023	102	412726	mean/median age 40-59	none	not adressed	none	functional neurological disorders	1	1	1	1	1	1	1	1	1	1	1	1	1	0	0	0
Veronese et al. 2022	2	56	mean age 42 range 19-49	WHO	nasopharyngeal swab (test not specified)	symptoms 12 weeks after infection	none	1	1	1	1	1	1	1	1	1	0	0	1	1	0	0	0
Watanabe et al. 2023	6	8199	mean age 40-54	own	PCR test, antibody test, clinical symptoms, close contact with proven cases	symptoms 4 weeks after infection	none	0	1	1	0	0	0	0	0	1	0	0	0	0	0	0	0
Yang et al. 2022	72	88769	median age 32-71 range 25-90	WHO	confirmed diagnosis (not specified)	symptoms 12 weeks after infection	cognitive dysfunctions, sexual dysfunctions	1	1	1	1	1	1	1	1	1	1	1	1	1	1	1	1	NR
Zakia et al. 2023	23	not reported	median age 39-68	NICE	confirmed diagnosis (not specified)	symptoms 4 weeks after infection	psychiatric symptoms	0	1	0	0	0	0	0	0	1	0	0	0	1	0	0	0
Zheng et al. 2022	17	not reported	mean age 34-56 range 11-80	own	confirmed diagnosis (not specified)	none	none	0	1	1	1	0	0	0	0	1	0	0	1	1	0	0	1	NR
